# Supplementary material for: Invasive and Non-Invasive Neuromodulation for the Treatment of Substance Use Disorders: A Review of Reviews
Source: Brain Sci. 2025 Jul 6;15(7):723. doi: 10.3390/brainsci15070723 (PMC12294003; doi:10.3390/brainsci15070723)
Supplement: Supplementary file 1 [file brainsci-15-00723-s001.zip]

Archive with 1 entries (1 files):
- brainsci-3676613-supplementary.pdf
